# Supplementary material for: Genetic optimisation of bacteria-induced calcite precipitation in Bacillus subtilis
Source: Microb Cell Fact. 2021 Nov 18;20:214. doi: 10.1186/s12934-021-01704-1 (PMC8600894; doi:10.1186/s12934-021-01704-1)
Supplement: Supplementary file 6 — Additional file 6. Numerical data. Numerical data underpinning the graphs presented in this article. Data for Figs. 1 and 5, and Additional file 4 are presented on separate tabs with brief descriptions of data types. [file 12934_2021_1704_MOESM6_ESM.xlsx]

## Sheet: Figure 1
	Data to Figure 1 (data are optical densities measured in a microplate reader in technical replicates; strain designations are as used in the manuscript)
		S. pasteurii			B. paralicheniformis		W (wild-type B. subtilis W168)		WD			WD-BpU			WD-U-BpU			WD-H-BpU			WD-U-H-BpU
	Time (h)	Replicate 1	Replicate 2	Replicate 3	Replicate 1	Replicate 2	Replicate 1	Replicate 2	Replicate 1	Replicate 2	Replicate 3	Replicate 1	Replicate 2	Replicate 3	Replicate 1	Replicate 2	Replicate 3	Replicate 1	Replicate 2	Replicate 3	Replicate 1	Replicate 2	Replicate 3
	0	0.0202	0.0209	0.0176	0.0148	0.0164	0.0184	0.0163	0.0194	0.0197	0.0214	0.0193	0.0217	0.0239	0.016	0.018	0.0193	0.0207	0.0211	0.0195	0.0192	0.0163	0.0171
	0.25	0.026667	0.027267	0.025567	0.019767	0.020567	0.025567	0.023067	0.022667	0.022567	0.024567	0.023567	0.024267	0.025967	0.020167	0.025967	0.022467	0.024267	0.023967	0.024167	0.020967	0.019867	0.022467
	0.5	0.028433	0.029733	0.027733	0.020533	0.021133	0.026033	0.023533	0.022733	0.023333	0.024433	0.023833	0.024633	0.027533	0.020833	0.023533	0.023233	0.024633	0.025033	0.024733	0.021233	0.020133	0.020233
	0.75	0.031667	0.032867	0.030367	0.020167	0.020967	0.025467	0.022967	0.022967	0.022767	0.024467	0.024067	0.024667	0.025767	0.022467	0.022767	0.022267	0.024767	0.024667	0.024667	0.020967	0.023867	0.020367
	1	0.036133	0.037333	0.035333	0.019333	0.020633	0.024433	0.024733	0.022933	0.022333	0.024133	0.024533	0.024133	0.025333	0.020733	0.022633	0.022233	0.023833	0.024733	0.023833	0.020833	0.019633	0.019533
	1.25	0.041067	0.041567	0.039467	0.019367	0.020667	0.026567	0.022567	0.022667	0.022167	0.023867	0.025667	0.024567	0.025167	0.020167	0.021267	0.022467	0.024567	0.023867	0.024067	0.019967	0.019867	0.020967
	1.5	0.0462	0.0463	0.0445	0.0192	0.0207	0.0268	0.0223	0.0217	0.0217	0.0235	0.023	0.0241	0.0249	0.0197	0.021	0.0216	0.0236	0.0262	0.0236	0.0203	0.0192	0.0194
	1.75	0.050833	0.051233	0.049733	0.019133	0.020733	0.023233	0.021533	0.021433	0.021233	0.023233	0.022833	0.024533	0.024933	0.018733	0.019933	0.020433	0.023233	0.022633	0.023133	0.019033	0.019633	0.018733
	2	0.056567	0.056867	0.055567	0.019367	0.021167	0.025467	0.024067	0.036167	0.021767	0.023267	0.022367	0.022967	0.024667	0.018667	0.019567	0.020867	0.022767	0.022567	0.022867	0.019067	0.018467	0.018567
	2.25	0.0625	0.0632	0.0619	0.02	0.0215	0.0235	0.0215	0.0224	0.022	0.0236	0.0222	0.0239	0.0252	0.0209	0.0243	0.0199	0.0229	0.0224	0.0234	0.02	0.0233	0.0184
	2.5	0.0692	0.0695	0.0681	0.0201	0.0217	0.0238	0.0212	0.0244	0.0226	0.0248	0.0236	0.0228	0.0258	0.0187	0.0201	0.02	0.0239	0.022	0.0241	0.0198	0.019	0.0211
	2.75	0.075867	0.076867	0.075267	0.020267	0.024567	0.025467	0.021567	0.024067	0.023467	0.025767	0.022467	0.023067	0.024567	0.024667	0.031467	0.024867	0.022667	0.021967	0.022967	0.020467	0.019667	0.019267
	3	0.083333	0.084533	0.083033	0.020833	0.022733	0.026733	0.022233	0.024833	0.027833	0.028233	0.022633	0.026633	0.024933	0.019933	0.021833	0.021933	0.023333	0.022733	0.023533	0.021533	0.021433	0.020633
	3.25	0.091267	0.092967	0.091867	0.021167	0.022867	0.028367	0.023567	0.025367	0.026667	0.027667	0.023067	0.023467	0.025267	0.020767	0.022367	0.022767	0.025967	0.022867	0.024467	0.022467	0.021867	0.021167
	3.5	0.099967	0.101667	0.100767	0.021367	0.024467	0.031767	0.022767	0.025067	0.025267	0.026267	0.023567	0.028467	0.025267	0.021467	0.023467	0.023367	0.029367	0.023567	0.025867	0.023467	0.022567	0.022367
	3.75	0.110333	0.111933	0.110833	0.022433	0.025733	0.039433	0.023233	0.025133	0.025533	0.027633	0.026533	0.025733	0.030333	0.027133	0.024933	0.030233	0.030233	0.025533	0.025433	0.025033	0.024033	0.023933
	4	0.120833	0.123333	0.122133	0.023833	0.026133	0.043833	0.025833	0.025933	0.026033	0.028533	0.026033	0.030533	0.027733	0.024433	0.028533	0.026333	0.029233	0.027833	0.026933	0.043433	0.026233	0.025733
	4.25	0.131867	0.135367	0.133467	0.024167	0.026867	0.029667	0.029867	0.026667	0.026567	0.028967	0.026767	0.027267	0.029367	0.026467	0.027067	0.036667	0.028267	0.028167	0.028967	0.028067	0.027767	0.027567
	4.5	0.144	0.1483	0.1462	0.0242	0.0272	0.0308	0.0271	0.0271	0.0276	0.0299	0.0292	0.0277	0.0288	0.0276	0.0279	0.0293	0.0335	0.0292	0.0296	0.0295	0.0295	0.0292
	4.75	0.157433	0.162733	0.160033	0.023933	0.027733	0.033933	0.036233	0.027533	0.027133	0.029433	0.031133	0.029033	0.029833	0.028933	0.029233	0.030833	0.031533	0.034733	0.033933	0.031233	0.031833	0.031433
	5	0.172	0.1783	0.1751	0.0237	0.0281	0.0369	0.0344	0.0275	0.0275	0.0287	0.0299	0.0296	0.0311	0.0308	0.0305	0.0433	0.033	0.033	0.0338	0.0342	0.0345	0.0439
	5.25	0.1878	0.1955	0.1917	0.0441	0.0281	0.0384	0.038	0.0276	0.0289	0.0299	0.0311	0.0379	0.0322	0.0328	0.0448	0.0472	0.0348	0.0392	0.042	0.0371	0.0372	0.0372
	5.5	0.205567	0.214767	0.210267	0.031067	0.028667	0.036867	0.031167	0.028267	0.028267	0.030267	0.047867	0.032967	0.034367	0.036267	0.034367	0.038967	0.036567	0.038867	0.036367	0.038567	0.040667	0.043367
	5.75	0.224967	0.235567	0.230267	0.024967	0.029667	0.040567	0.033567	0.029067	0.028467	0.030367	0.035067	0.042467	0.035667	0.039067	0.047667	0.040667	0.039067	0.037467	0.039167	0.041767	0.060267	0.044567
	6	0.245667	0.257867	0.251767	0.024767	0.030167	0.041867	0.033767	0.029167	0.028667	0.029967	0.037967	0.037267	0.039267	0.042767	0.042567	0.043367	0.040367	0.039367	0.039567	0.044667	0.050367	0.048467
	6.25	0.2676	0.2814	0.2745	0.025	0.0302	0.0374	0.0339	0.0301	0.0278	0.0295	0.0372	0.0366	0.0392	0.0471	0.0532	0.0492	0.0419	0.0407	0.0409	0.0468	0.0534	0.0509
	6.5	0.2915	0.3067	0.2992	0.0402	0.0303	0.0394	0.0335	0.0279	0.0277	0.0296	0.0391	0.0386	0.0399	0.0477	0.043	0.0531	0.0437	0.0442	0.0428	0.0591	0.0548	0.0543
	6.75	0.3176	0.3342	0.3262	0.0362	0.0311	0.039	0.0348	0.028	0.0275	0.0299	0.0399	0.0395	0.0415	0.0506	0.0612	0.053	0.0462	0.0448	0.0448	0.0553	0.0585	0.0608
	7	0.344867	0.362467	0.354367	0.026267	0.031367	0.038967	0.035467	0.027767	0.028167	0.029367	0.042367	0.041167	0.043267	0.054167	0.050267	0.053767	0.048967	0.047067	0.046367	0.063067	0.060567	0.061267
	7.25	0.373567	0.391567	0.383567	0.027367	0.032267	0.040867	0.036467	0.028367	0.027767	0.029567	0.044367	0.043067	0.045567	0.057467	0.062167	0.058167	0.051267	0.050067	0.049867	0.059767	0.063567	0.070167
	7.5	0.402933	0.420333	0.413133	0.029233	0.033433	0.041533	0.037833	0.028233	0.027833	0.029833	0.046533	0.044633	0.048833	0.061433	0.054633	0.065033	0.055633	0.052933	0.052033	0.065933	0.071833	0.069733
	7.75	0.431967	0.447667	0.441367	0.030067	0.034667	0.042667	0.039067	0.028567	0.030767	0.030267	0.047567	0.047067	0.052567	0.068067	0.057867	0.065567	0.057667	0.056467	0.056767	0.070367	0.071967	0.075467
	8	0.459167	0.472867	0.468067	0.031067	0.036867	0.043667	0.039767	0.028867	0.028167	0.029867	0.050667	0.050367	0.052667	0.069167	0.062267	0.072967	0.060867	0.059167	0.057867	0.072767	0.076467	0.079867
	8.25	0.484433	0.495033	0.491733	0.032933	0.052633	0.044933	0.040533	0.028733	0.028333	0.029933	0.055633	0.050733	0.054933	0.072733	0.064833	0.081933	0.063933	0.063333	0.060833	0.077633	0.093433	0.085033
	8.5	0.506467	0.513967	0.512567	0.033767	0.052767	0.045767	0.041967	0.029067	0.028467	0.029867	0.063267	0.053167	0.057867	0.078667	0.068967	0.081767	0.067067	0.065667	0.063767	0.082267	0.101067	0.091167
	8.75	0.525267	0.529167	0.529767	0.050767	0.039067	0.046667	0.042367	0.028467	0.028167	0.029767	0.062067	0.055167	0.060567	0.101067	0.074267	0.080067	0.069967	0.068067	0.066367	0.086967	0.102767	0.105967
	9	0.5404	0.5417	0.5433	0.0366	0.0423	0.0466	0.0425	0.0277	0.0274	0.0271	0.0573	0.0585	0.0614	0.0848	0.0813	0.0839	0.0726	0.0714	0.069	0.0919	0.0988	0.1007
	9.25	0.5533	0.552	0.5547	0.0375	0.0409	0.0472	0.0429	0.0268	0.0264	0.0279	0.0623	0.0593	0.0644	0.1039	0.091	0.0878	0.0756	0.0731	0.0713	0.0966	0.1036	0.1098
	9.5	0.5644	0.5615	0.5646	0.0394	0.0424	0.0481	0.0439	0.0268	0.0264	0.0282	0.0617	0.0612	0.0655	0.0933	0.0854	0.0931	0.0796	0.0768	0.0747	0.1039	0.1107	0.1181
	9.75	0.574367	0.569567	0.573567	0.042267	0.044767	0.050467	0.045567	0.028167	0.027467	0.028667	0.072167	0.064467	0.070067	0.105267	0.090467	0.099667	0.084167	0.081467	0.078867	0.110067	0.121867	0.127567
	10	0.582033	0.576433	0.580933	0.044533	0.046733	0.051633	0.046533	0.027933	0.026933	0.028133	0.066833	0.068533	0.072433	0.105233	0.098833	0.105833	0.088433	0.085333	0.082133	0.119633	0.126233	0.138433
	10.25	0.588067	0.580867	0.585767	0.047767	0.047867	0.051767	0.046767	0.026767	0.025967	0.026467	0.070967	0.070267	0.073367	0.110067	0.103067	0.111367	0.091667	0.088767	0.084767	0.135967	0.128367	0.137367
	10.5	0.5942	0.5865	0.5915	0.0489	0.0511	0.0535	0.0486	0.027	0.0265	0.0278	0.0716	0.0721	0.0764	0.1171	0.1214	0.1172	0.0968	0.0934	0.0891	0.1319	0.1429	0.1467
	10.75	0.598233	0.589433	0.594733	0.054033	0.052233	0.054433	0.048933	0.026533	0.025733	0.026633	0.073233	0.074133	0.078133	0.123233	0.115733	0.122933	0.101533	0.096633	0.092433	0.151533	0.144433	0.155333
	11	0.604	0.5944	0.5997	0.0562	0.0564	0.0569	0.0513	0.0276	0.0268	0.0284	0.0773	0.0787	0.0834	0.132	0.1277	0.1311	0.1078	0.1029	0.0978	0.1506	0.1552	0.1672
	11.25	0.607833	0.598033	0.603133	0.059433	0.058933	0.058133	0.052333	0.027233	0.026833	0.027333	0.080233	0.081833	0.086333	0.139433	0.129733	0.138333	0.113433	0.107133	0.102033	0.159433	0.165933	0.177933
	11.5	0.611067	0.600967	0.606567	0.061267	0.060967	0.059067	0.052867	0.026667	0.026667	0.027667	0.083367	0.084067	0.087667	0.147567	0.136567	0.145467	0.118067	0.111467	0.105667	0.168367	0.175467	0.188667
	11.75	0.614367	0.603867	0.609267	0.064567	0.063667	0.059867	0.053467	0.026467	0.026467	0.027467	0.084867	0.088667	0.091367	0.170367	0.144767	0.153567	0.123567	0.115767	0.110067	0.178467	0.186667	0.200467
	12	0.6164	0.6063	0.6116	0.0699	0.0665	0.0612	0.0539	0.0263	0.0258	0.0275	0.0902	0.0904	0.0934	0.1698	0.1538	0.1627	0.1295	0.1204	0.1145	0.1888	0.1987	0.2134
	12.25	0.6189	0.608	0.6134	0.0718	0.0693	0.0624	0.0547	0.026	0.0253	0.0267	0.0906	0.0926	0.121	0.1734	0.163	0.1713	0.1354	0.1255	0.1191	0.1996	0.2097	0.2262
	12.5	0.620367	0.609267	0.614367	0.075167	0.071367	0.062667	0.054667	0.025367	0.024567	0.025967	0.092467	0.098867	0.099267	0.184767	0.172267	0.180767	0.140967	0.130267	0.122767	0.211067	0.222267	0.239567
	12.75	0.621067	0.609667	0.614967	0.078167	0.073767	0.062867	0.054167	0.024067	0.022967	0.024867	0.093767	0.099467	0.100067	0.190267	0.181567	0.189367	0.146767	0.134867	0.126967	0.222367	0.234767	0.252967
	13	0.624067	0.612467	0.617267	0.083467	0.077567	0.064167	0.055767	0.025167	0.023367	0.025267	0.097367	0.100267	0.109167	0.201367	0.193767	0.201067	0.154267	0.141567	0.133267	0.236567	0.249967	0.269267
	13.25	0.626167	0.614367	0.619667	0.088367	0.081467	0.065567	0.056867	0.025067	0.023467	0.025067	0.100467	0.103967	0.116867	0.212667	0.206467	0.212567	0.162267	0.147967	0.138767	0.251167	0.264867	0.286167
	13.5	0.6281	0.6163	0.6211	0.0933	0.0852	0.0667	0.0579	0.025	0.023	0.025	0.1036	0.1088	0.1341	0.2237	0.2198	0.225	0.1721	0.1545	0.1445	0.2666	0.2805	0.3042
	13.75	0.628833	0.617433	0.622133	0.097733	0.088433	0.067233	0.058133	0.024633	0.022833	0.024433	0.106133	0.114133	0.116733	0.235333	0.232333	0.237533	0.178233	0.160633	0.149833	0.281633	0.296233	0.322133
	14	0.6296	0.618	0.6224	0.1022	0.0918	0.068	0.0578	0.0238	0.0215	0.0226	0.1087	0.1116	0.1176	0.2459	0.2458	0.2501	0.1863	0.1672	0.1549	0.2972	0.3118	0.3401
	14.25	0.6317	0.6198	0.6247	0.1083	0.0972	0.0693	0.0589	0.0236	0.0221	0.0234	0.1124	0.1151	0.1206	0.2595	0.2617	0.2657	0.1965	0.1754	0.1619	0.3141	0.3296	0.3597
	14.5	0.633333	0.621433	0.626133	0.114433	0.101133	0.070133	0.059933	0.023033	0.021833	0.023133	0.115833	0.119733	0.124533	0.272333	0.277733	0.281033	0.206833	0.183133	0.168733	0.332633	0.347533	0.379433
	14.75	0.634933	0.622633	0.627333	0.121133	0.106433	0.071933	0.060833	0.023333	0.022133	0.023633	0.120433	0.124533	0.142033	0.286733	0.294533	0.297833	0.217933	0.191933	0.175433	0.350633	0.365433	0.399033
	15	0.6361	0.6242	0.6292	0.1283	0.1109	0.0729	0.0609	0.023	0.0217	0.0229	0.1237	0.1295	0.1325	0.3015	0.3119	0.3157	0.2301	0.2006	0.1828	0.3689	0.3838	0.4176
	15.25	0.637433	0.625233	0.629833	0.135233	0.116433	0.074033	0.061833	0.023033	0.021433	0.022833	0.127633	0.132933	0.147933	0.316233	0.329733	0.333233	0.242333	0.209833	0.189433	0.387333	0.401733	0.435933
	15.5	0.6382	0.626	0.6305	0.1423	0.121	0.0747	0.062	0.023	0.021	0.0222	0.1313	0.1363	0.2063	0.3318	0.3481	0.3524	0.2551	0.2199	0.1971	0.4053	0.419	0.453
	15.75	0.639333	0.627133	0.631833	0.150733	0.126033	0.075133	0.061933	0.022133	0.020533	0.021733	0.135233	0.139333	0.149833	0.346933	0.366433	0.371833	0.269933	0.229933	0.204733	0.422733	0.436333	0.468733
	16	0.6399	0.6277	0.6324	0.1595	0.1316	0.0762	0.0628	0.022	0.0202	0.0212	0.1396	0.1435	0.1475	0.3631	0.3854	0.3917	0.2856	0.2416	0.2135	0.4391	0.4523	0.4839
	16.25	0.640867	0.628767	0.633467	0.168467	0.137367	0.077467	0.063167	0.022567	0.020067	0.020667	0.143667	0.146967	0.151567	0.378867	0.403767	0.411367	0.302267	0.253267	0.221867	0.454167	0.467267	0.496667
	16.5	0.642033	0.629533	0.634333	0.178333	0.143533	0.078433	0.063433	0.021933	0.019733	0.021133	0.148433	0.151433	0.155033	0.393333	0.422033	0.431033	0.320533	0.266033	0.231933	0.469133	0.481233	0.508533
	16.75	0.643533	0.631433	0.635933	0.189333	0.150533	0.080233	0.064233	0.021933	0.019633	0.020933	0.153533	0.156333	0.158833	0.408833	0.439733	0.449733	0.340133	0.280133	0.241433	0.482433	0.494533	0.519033
	17	0.6447	0.6323	0.6371	0.2013	0.1572	0.0811	0.0645	0.0222	0.0194	0.021	0.1584	0.1606	0.1629	0.4242	0.456	0.4676	0.3607	0.295	0.2517	0.4945	0.5064	0.5285
	17.25	0.645433	0.633033	0.637433	0.213633	0.163833	0.081733	0.064633	0.021733	0.018733	0.020333	0.163633	0.165133	0.167733	0.437233	0.469933	0.483133	0.381433	0.309933	0.262033	0.504433	0.516233	0.536033
	17.5	0.646333	0.633833	0.638433	0.227533	0.171833	0.082833	0.065233	0.021733	0.018833	0.020133	0.169033	0.169833	0.172033	0.450233	0.483233	0.497533	0.403933	0.326933	0.273733	0.514133	0.525533	0.542933
	17.75	0.647967	0.635667	0.639967	0.242267	0.179667	0.083667	0.065767	0.021667	0.018667	0.019967	0.174767	0.174567	0.175867	0.462467	0.495167	0.510667	0.426667	0.343967	0.286367	0.522867	0.533267	0.549367
	18	0.648633	0.636133	0.640933	0.258633	0.188133	0.084533	0.065633	0.021733	0.017733	0.019233	0.180733	0.179133	0.179833	0.473133	0.505233	0.522133	0.448633	0.362233	0.299233	0.529833	0.539633	0.554533
	18.25	0.648833	0.636333	0.640533	0.275733	0.196733	0.084433	0.065333	0.021133	0.017433	0.018533	0.187533	0.183033	0.183833	0.483233	0.513933	0.531233	0.469633	0.380933	0.312333	0.536133	0.545133	0.558433
	18.5	0.650067	0.637467	0.641767	0.295167	0.207167	0.086067	0.066067	0.021467	0.017367	0.018267	0.194667	0.187867	0.188567	0.492067	0.521967	0.539867	0.489967	0.400767	0.327467	0.542567	0.551067	0.562867
	18.75	0.651767	0.638967	0.643367	0.316767	0.217967	0.087567	0.067067	0.022167	0.017367	0.019067	0.202367	0.193767	0.194967	0.500467	0.529067	0.548167	0.508667	0.420767	0.343167	0.547767	0.556567	0.567167
	19	0.652833	0.639933	0.644133	0.339533	0.228533	0.088633	0.067533	0.022133	0.017333	0.019033	0.209933	0.198533	0.199733	0.507533	0.535233	0.554333	0.524833	0.439933	0.358533	0.552333	0.561133	0.570733
	19.25	0.653967	0.641167	0.645167	0.364567	0.240567	0.089667	0.067567	0.022367	0.017067	0.018367	0.217767	0.203867	0.205267	0.513867	0.540267	0.560167	0.538467	0.458867	0.375067	0.556267	0.565167	0.573767
	19.5	0.654767	0.642167	0.645767	0.391067	0.252967	0.090867	0.068067	0.022567	0.017167	0.018067	0.226167	0.209367	0.209867	0.519367	0.544767	0.564867	0.551167	0.476667	0.391467	0.559767	0.568667	0.576267
	19.75	0.6563	0.6431	0.6471	0.4203	0.2669	0.0919	0.0684	0.0229	0.0167	0.018	0.235	0.2145	0.2149	0.524	0.5482	0.5687	0.5615	0.4931	0.4079	0.5629	0.5717	0.5788
	20	0.656467	0.643467	0.647667	0.448567	0.281167	0.092967	0.068167	0.022767	0.016167	0.017667	0.244067	0.219167	0.219067	0.527967	0.551167	0.572667	0.569367	0.507267	0.424267	0.564767	0.573667	0.580467
	20.25	0.6563	0.6437	0.6479	0.4768	0.3022	0.094	0.0683	0.0226	0.0157	0.017	0.2538	0.2246	0.2243	0.531	0.5539	0.5752	0.5759	0.5199	0.4397	0.5673	0.5767	0.5824
	20.5	0.657933	0.644933	0.649133	0.507233	0.315633	0.097333	0.069533	0.023533	0.016333	0.017233	0.265333	0.231633	0.231533	0.535633	0.557133	0.579033	0.582433	0.531933	0.455833	0.570133	0.579633	0.585233
	20.75	0.6592	0.6462	0.6505	0.5334	0.3336	0.0978	0.0694	0.024	0.0162	0.0168	0.2772	0.2376	0.238	0.538	0.5589	0.5813	0.5875	0.542	0.4703	0.5721	0.5815	0.5868
	21	0.6598	0.647	0.6511	0.5574	0.354	0.0995	0.0705	0.0245	0.0161	0.0165	0.2891	0.2445	0.2444	0.5406	0.5614	0.5842	0.5923	0.5507	0.4842	0.5738	0.5832	0.5883
	21.25	0.661067	0.647967	0.652367	0.578867	0.376167	0.101167	0.070967	0.025067	0.016267	0.016167	0.302067	0.251067	0.251067	0.543167	0.563167	0.585967	0.595967	0.557767	0.496467	0.575467	0.585867	0.590367
	21.5	0.6621	0.649	0.653	0.5976	0.4005	0.1032	0.071	0.0259	0.0166	0.0161	0.3154	0.2586	0.2612	0.5457	0.5657	0.5894	0.6002	0.565	0.508	0.5776	0.5875	0.592
	21.75	0.663133	0.649933	0.654433	0.612333	0.425933	0.104833	0.071033	0.026733	0.016133	0.016033	0.336133	0.265433	0.264033	0.547533	0.566833	0.590733	0.603433	0.569533	0.517133	0.578533	0.589033	0.592933
	22	0.663433	0.650233	0.654733	0.624633	0.453633	0.107433	0.071633	0.027633	0.015933	0.015433	0.342933	0.272833	0.270233	0.548633	0.568233	0.592633	0.605233	0.574133	0.526633	0.578833	0.590033	0.594533
	22.25	0.6643	0.6513	0.6557	0.6339	0.4824	0.1089	0.0717	0.0288	0.0161	0.0151	0.3581	0.2806	0.2777	0.5503	0.5694	0.5945	0.6076	0.5783	0.5335	0.58	0.5914	0.5954
	22.5	0.665533	0.652533	0.656933	0.642633	0.512333	0.111633	0.072433	0.030233	0.016533	0.015333	0.373633	0.289633	0.285633	0.552133	0.571533	0.596533	0.610433	0.583233	0.540433	0.581833	0.593833	0.597733
	22.75	0.666067	0.653367	0.658467	0.649767	0.541367	0.113667	0.072667	0.031367	0.016367	0.015267	0.389267	0.297867	0.293067	0.553967	0.572367	0.598667	0.612667	0.586567	0.546567	0.582567	0.594567	0.598567
	23	0.666467	0.653767	0.659367	0.655667	0.568967	0.116267	0.073067	0.032767	0.016567	0.015067	0.404567	0.306867	0.301667	0.555167	0.573267	0.599667	0.613767	0.588867	0.551667	0.583467	0.595267	0.599567
	23.25	0.666933	0.654133	0.659333	0.659733	0.594233	0.119433	0.073133	0.034133	0.016733	0.014433	0.419833	0.315733	0.309833	0.556033	0.574633	0.601233	0.615133	0.591033	0.555933	0.584133	0.596433	0.600633
	23.5	0.666967	0.654667	0.660067	0.663767	0.616067	0.122567	0.073167	0.035767	0.016667	0.014467	0.433867	0.325367	0.317967	0.556867	0.574967	0.601767	0.615967	0.592267	0.559867	0.584267	0.596567	0.600967
	23.75	0.667233	0.654633	0.660233	0.666733	0.634733	0.125933	0.073733	0.037533	0.016933	0.014033	0.447833	0.335733	0.326533	0.557133	0.575933	0.602833	0.617033	0.594133	0.563133	0.584733	0.597533	0.601933

## Sheet: Figure 5
	Data to Figure 5 (data are crystal counts on bacterial colonies from independent replicate experiments; strain designations are as used in the manuscript)
		WD-H-BpU				WD-Dt-H-BpU			WD-De-H-BpU			WD-Dd-H-BpU
	Time (days)	Replicate 1	Replicate 2	Replicate 3	Replicate 4	Replicate 1	Replicate 2	Replicate 3	Replicate 1	Replicate 2	Replicate 3	Replicate 1	Replicate 2	Replicate 3	Replicate 4
	1	0	0	0	0	0	0	1	0	0	2	0	0	0	0
	2	22	18	11	20	2	12	63	2	1	18	1	11	15	52
	3	102	52	32	60	15	64	111	11	12	35	4	27	33	80
	4	144	75	45	110	45	90	127	16	20	57	21	39	54	103
	5	195	113	54	120	65	96	156	23	30	63	55	65	106	114

## Sheet: Additional file 4
	Data to Additional File 4 (data are optical densities measured in a microplate reader and given as mean and standard deviation (SD) from three technical replicates) manuscript
Bacillus subtilis W168		0 μg/ml		16 μg/ml		32 μg/ml		64 μg/ml
	Time (min)	Mean	SD	Mean	SD	Mean	SD	Mean	SD
	0	0.031633	0.0011	0.028333	0.0019	0.028333	0.0019	0.028133	0.002651
	15	0.028933	0.000666	0.0309	0.000557	0.0309	0.000557	0.029733	0.000802
	30	0.030567	0.001012	0.0326	0.000603	0.0326	0.000603	0.0313	0.00085
	45	0.030233	0.000964	0.0321	0.000513	0.0321	0.000513	0.030733	0.000755
	60	0.030967	0.002108	0.031867	0.000681	0.031867	0.000681	0.0309	0.000624
	75	0.034233	0.000458	0.036033	0.001253	0.036033	0.001253	0.0349	0.000208
	90	0.0452	0.004754	0.045133	0.001415	0.045133	0.001415	0.043767	0.000819
	105	0.0597	0.005659	0.059933	0.002629	0.059933	0.002629	0.0586	0.003848
	120	0.074333	0.005382	0.076533	0.001531	0.076533	0.001531	0.074133	0.00363
	135	0.118033	0.007778	0.125367	0.007674	0.125367	0.007674	0.106133	0.004636
	150	0.216433	0.016851	0.2013	0.017477	0.2013	0.017477	0.180633	0.015864
	165	0.324	0.014289	0.329333	0.010078	0.329333	0.010078	0.313833	0.01547
	180	0.425033	0.005575	0.425867	0.007206	0.425867	0.007206	0.395867	0.016253
	195	0.495	0.005484	0.410433	0.057584	0.308667	0.008686	0.293533	0.003876
	210	0.535767	0.008848	0.446033	0.084843	0.2203	0.014557	0.1862	0.00724
	225	0.565433	0.006126	0.4679	0.092776	0.1352	0.018353	0.086	0.00506
	240	0.594033	0.005783	0.5061	0.083445	0.115533	0.023444	0.05	0.0029
	255	0.620167	0.005595	0.541167	0.076728	0.127067	0.032176	0.038067	0.002201
	270	0.659133	0.00649	0.5776	0.073809	0.153633	0.04496	0.0325	0.002001
	285	0.687133	0.006085	0.611333	0.071603	0.1919	0.063891	0.029167	0.001922
	300	0.7142	0.007503	0.638833	0.066793	0.242533	0.081558	0.026833	0.002346
B. subtilis dltABCD-deletion strain		0 μg/ml		16 μg/ml		32 μg/ml		64 μg/ml
	Time (min)	Mean	SD	Mean	SD	Mean	SD	Mean	SD
	0	0.021833	0.003951	0.029367	0.00125	0.029367	0.00125	0.0252	0.002065
	15	0.027167	0.000252	0.027733	0.001365	0.027733	0.001365	0.0269	0.000985
	30	0.0289	0.000208	0.0294	0.001872	0.0294	0.001872	0.0283	0.001115
	45	0.0271	0.000513	0.027533	0.001418	0.027533	0.001418	0.026633	0.000964
	60	0.0267	0.000436	0.028433	0.004043	0.028433	0.004043	0.027233	0.001041
	75	0.030533	0.000917	0.0301	0.001795	0.0301	0.001795	0.029067	0.001966
	90	0.041433	0.002359	0.040367	0.002951	0.040367	0.002951	0.037033	0.003215
	105	0.055433	0.004349	0.058467	0.006366	0.058467	0.006366	0.050433	0.004392
	120	0.076133	0.003317	0.074067	0.005716	0.074067	0.005716	0.077567	0.005758
	135	0.114567	0.000493	0.1284	0.015091	0.1284	0.015091	0.110667	0.005401
	150	0.1908	0.012095	0.1845	0.009206	0.1845	0.009206	0.166867	0.016892
	165	0.320567	0.008198	0.300267	0.023041	0.300267	0.023041	0.276933	0.016333
	180	0.389833	0.010815	0.3712	0.020809	0.3712	0.020809	0.354233	0.010262
	195	0.4563	0.009208	0.274467	0.01735	0.255967	0.003256	0.2526	0.012472
	210	0.5097	0.012365	0.162067	0.025647	0.105533	0.004594	0.099967	0.012528
	225	0.533433	0.016936	0.132667	0.034173	0.0404	0.000451	0.0395	0.005064
	240	0.5579	0.013846	0.154	0.048486	0.027	0.001039	0.024967	0.001401
	255	0.591033	0.010307	0.1976	0.071672	0.022233	0.001212	0.020467	0.000503
	270	0.632	0.011372	0.252767	0.076599	0.0201	0.00125	0.017867	0.000503
	285	0.663967	0.009704	0.315733	0.072838	0.018667	0.001474	0.0156	0.000115
	300	0.695	0.005693	0.375533	0.060062	0.0177	0.0019	0.0131	0.0001
